# Supplementary material for: Development of Wireless Power-Transmission-Based Photodynamic Therapy for the Induction of Cell Death in Cancer Cells by Cyclometalated Iridium(III) Complexes
Source: Molecules. 2023 Feb 2;28(3):1433. doi: 10.3390/molecules28031433 (PMC9919167; doi:10.3390/molecules28031433)
Supplement: Supplementary file 1 [file molecules-28-01433-s001.zip]

Archive with 1 entries (1 files):
- molecules-2146854-supplementary.pdf
